# Supplementary material for: Pain Management Mobile Applications: A Systematic Review of Commercial and Research Efforts
Source: Sensors (Basel). 2023 Aug 5;23(15):6965. doi: 10.3390/s23156965 (PMC10422642; doi:10.3390/s23156965)
Supplement: Supplementary file 1 [file sensors-23-06965-s001.zip]

Archive with 2 entries (2 files):
- Appendix A.pdf
- Appendix B.xlsx
